# Supplementary material for: Hyperthermic Intravesical Chemotherapy (HIVEC) Using Epirubicin in an Optimized Setting in Patients with NMIBC Recurrence after Failed BCG Therapy
Source: Cancers (Basel). 2024 Apr 2;16(7):1398. doi: 10.3390/cancers16071398 (PMC11011040; doi:10.3390/cancers16071398)
Supplement: Supplementary file 1 [file cancers-16-01398-s001.zip]

Archive with 1 entries (1 files):
- cancers-2905801-supplementary.pdf
